# Supplementary material for: Bioactive Glial-Derived Neurotrophic Factor from a Safe Injectable Collagen–Alginate Composite Gel Rescues Retinal Photoreceptors from Retinal Degeneration in Rabbits
Source: Mar Drugs. 2024 Aug 30;22(9):394. doi: 10.3390/md22090394 (PMC11433152; doi:10.3390/md22090394)
Supplement: Supplementary file 1 [file marinedrugs-22-00394-s001.zip]

Archive with 1 entries (1 files):
- marinedrugs-3154104-supplementary.pdf
